# Supplementary material for: Differential Spatiotemporal Expression of Type I and Type II Cadherins Associated With the Segmentation of the Central Nervous System and Formation of Brain Nuclei in the Developing Mouse
Source: Front Mol Neurosci. 2021 Mar 23;14:633719. doi: 10.3389/fnmol.2021.633719 (PMC8021962; doi:10.3389/fnmol.2021.633719)
Supplement: Supplementary Table 2 — List of the section_data_set_id numbers corresponding to the experiments used in this study. The table indicates the ontology level up to which each developmental age has been annotated. [file Table_2.xlsx]

## Sheet: Supplementary Table 2
Supplemetary Table 2. Section_data_set_id numbers of the Allen Developing Mouse Brain ISH experiments used in this study.
	E11.5	E13.5	E15.5	E18.5	P4	P14	P28	P56
	*Level 5	Level 10	Level 10	Level 5	Level 5	Level 5	Level 5	Level 13
Cdh1	100046461	100046442	100094490	100057152	100057286	100042342	100042112	70918862
Cdh2	100041183	100042341	100084081	100090640	100092201	100039306	100039267	79632275
Cdh3	100056725	100057549	100057573	100073447	100077682	100053473	100053504	1338
Cdh4	100028456	100076374	100085279	100032150	100092108	100026981	100022452	79913241
Cdh5	100056766	100058500	100058480	100072907	100078477	100056389	100056407	77931975
Cdh6	100058753	100072504	100072493	100074389	100093129	100056565	100056575	100142546
Cdh7	100044636	100053252	100085213	100056267	100056200	100029995	100021846	69540683
Cdh8	100077809	100032381	100093269	100030670	100032189	100026964	100021612	80525669
Cdh9	100056649	100057437	100057413	100072412	100076640	100053347	100074124	70719650
Cdh10	100046130	100042497	100085097	100054782	100055030	100040982	100041028	75694362
Cdh11	100046014	100046342	100046269	100055839	100056006	100041000	100040881	77454677
Cdh12	100056733	100057630	100057634	100073424	100077664	100053582	100053560	73513627
Cdh13	100041165	100042196	100042316	100090597	100092216	100039244	100039247	79360241
Cdh18	100056689	100057581	100057570	100088234	100101323	100053471	100053502	70611407
Cdh20	100092743	100093258	100098149	100074441	100078562	100056497	100056521	77464878
Cdh24	100046005	100042475	100042503	100054766	100055004	100040695	100040668	68862042
* Onotegic level up to which samples from each age are annotated in the Developing Mouse Brain Atlas
