# Supplementary material for: Differential Spatiotemporal Expression of Type I and Type II Cadherins Associated With the Segmentation of the Central Nervous System and Formation of Brain Nuclei in the Developing Mouse
Source: Front Mol Neurosci. 2021 Mar 23;14:633719. doi: 10.3389/fnmol.2021.633719 (PMC8021962; doi:10.3389/fnmol.2021.633719)
Supplement: Supplementary Table 3 — mRNA Expression energy values (obtained from the quantitative analysis of ISH experiments) of neuroanatomical structures (ontology level 3) from E11 to P56. Raw data of the heatmap shown in Figure 1. [file Table_3.xlsx]

## Sheet: Supplementary Table 3
Supplementary Table 3. mRNA expression energy values in neuroanatomical structures (ontology level 3) from E11 to P56. Raw data of the heatmap displayed in Figure 2.
				Neural Tube (NP)
				Forebrain (F)					Midbrain (M)		Hindbrain (H)
				Secondary Prosencephalon (SP)		Diencephalon (D)					Prepontine (PPH)			Pontine (PH)			Pontomedullary (PMH)			Medullary (MH)
				RSP	CSP	p3	p2	p1	m1	m2	is	r1	r2	r3	r4	r5	r6	r7	r8	r9	r10	r11
			Age
Type I		Cdh1	E11.5	0.108499	0.195566	0.0078414	0.0226616	0.145118	0.317454	0.224995	0.130199	0.0093155	0.00557158	0.00448332	0.01264	0.0353339	0.104325	0.183445	0.237467	0.260859	0.230684	0.246326
			E13.5	0.0831556	0.0507469	0.0224993	0.0508293	0.0536561	0.321205	0.072939	0.0658924	0.0850245	0.269123	0.18495	0.0702709	0.0287494	0.0237331	0.0325018	0.0389912	0.0746751	0.172256	0.227018
			E15.5	0.30816	0.0771449	0.0177118	0.0137796	0.0242952	0.0737642	0.0507077	0.0159603	0.0943648	0.424501	0.862147	0.640754	0.1652	0.124223	0.101987	0.0893743	0.0793404	0.099302	0.116607
			E18.5	0.64468	0.414576	0.407351	0.239865	0.591891	0.916321	0.376817	0.419778	0.684861	0.600357	0.928318	0.816578	0.763097	0.761076	0.673231	0.670874	0.756737	0.858791	0.866321
			P4	1.70585	2.02127	1.12516	1.0082	1.05484	1.61502	0.963408	1.05578	0.977341	1.36533	1.34299	1.36372	1.38564	1.42979	1.2878	1.34763	1.61435	1.98601	2.42919
			P14	0.283187	0.262129	0.08112	0.0386671	0.0410452	0.291104	0.0346015	0.14541	0.235282	0.0903976	0.122015	0.272464	0.223488	0.147337	0.116143	0.117987	0.1305	0.0996718	0.211171
			P28	0.193649	0.0884254	0.0465577	0.035714	0.0585146	0.102334	0.0394772	0.0411083	0.0858184	0.035954	0.0977541	0.205435	0.116744	0.0606924	0.0338285	0.0249691	0.0275348	0.0309518	0.0568329
			P56	0.0228252	0.0553072	0.016367	0.0198632	0.0703951	0.0431921	0.0121774	0.0784729	0.0679455	0.0426289	0.0697734	0.050251	0.0248186	0.0193038	0.0352291	0.0384807	0.0572531	0.0294614	0.00943633
		Cdh2	E11.5	1.28604	1.49099	1.7003	2.84105	1.39392	1.55508	1.77614	1.46645	1.48337	1.62218	1.97669	3.00095	3.55753	4.15527	3.31998	1.84528	1.29011	1.394	0.962463
			E13.5	0.857046	1.102	1.21128	0.987072	2.42092	1.82893	1.22755	1.43487	1.80572	1.97061	2.2467	2.64416	2.25798	2.10985	2.35127	2.46589	1.90978	1.75791	2.47008
			E15.5	3.81033	5.68411	5.05506	3.72807	5.84368	3.78958	4.91317	5.30638	4.90993	4.78553	5.31488	5.67421	6.69325	7.13841	7.05389	6.44558	6.19338	5.1694	4.75767
			E18.5	6.98683	9.81914	6.11818	7.6142	11.0276	12.2753	6.86043	6.59967	6.76092	7.3949	8.75584	11.5574	9.68996	7.39567	8.43405	9.73672	10.8456	12.4742	11.9288
			P4	5.75677	7.73304	5.67079	7.73834	7.46031	6.24467	4.11377	3.40395	2.68216	4.34117	4.19416	4.57547	4.81702	4.30889	4.39458	4.66738	4.36848	3.75288	3.42323
			P14	4.72884	5.45091	5.23315	6.91127	4.77198	5.58645	3.75936	3.44004	3.00134	3.53794	3.50623	3.81792	4.38028	4.69175	5.13123	5.08371	4.42127	4.20022	3.58944
			P28	2.91113	4.20715	3.41872	4.83135	2.61323	2.43874	2.01507	1.95784	2.25407	1.99402	2.0601	1.9488	2.11543	2.24551	2.42066	2.38318	2.17783	1.86479	1.44863
			P56	7.98087	8.04325	7.43817	9.98283	6.70535	6.3656	4.82712	4.63544	4.23491	3.46874	3.27896	2.99044	3.44753	3.46437	3.3327	3.46702	4.49731	4.58368	2.29792
		Cdh3	E11	0.312771	0.478216	0.00418575	0.0118192	0.0429455	0.0779403	0.0207345	0.0457022	0.039258	0.116421	0.0667201	0.0602857	0.026397	0.0359622	0.102867	0.18684	0.200638	0.16421	0.140048
			E13	0.0488619	0.0845192	0.0205259	0.0288626	0.0463137	0.186357	0.0469706	0.123761	0.0622235	0.0249969	0.0284317	0.043261	0.070481	0.109588	0.0659605	0.0756485	0.172825	0.339372	0.18938
			E15	0.0241497	0.07397	0.016522	0.0196649	0.0144044	0.0250427	0.0222762	0.032136	0.105079	0.0742503	0.0477152	0.0556258	0.0367474	0.0645094	0.0691025	0.127226	0.13026	0.110593	0.142651
			E18	0.511158	0.715671	0.298463	0.152214	0.352679	1.40905	0.178627	0.257235	0.543703	0.461908	0.654203	0.474694	0.341298	0.291098	0.339839	0.583382	0.863686	1.37567	1.75591
			p4	0.0228562	0.0197406	0.011959	0.0105702	0.0126485	0.0634618	0.0382949	0.0308	0.0407544	0.0213068	0.0313271	0.0233307	0.0195324	0.0236458	0.0386744	0.0397553	0.0897921	0.167362	0.193194
			P14	0.269478	0.309484	0.0987272	0.121123	0.0744715	0.160954	0.0641577	0.121926	0.152987	0.252306	0.192695	0.166549	0.146851	0.145402	0.17424	0.286747	0.365952	0.460364	0.433746
			P28	0.0412989	0.0646903	0.014011	0.00822815	0.00935047	0.0157029	0.0109045	0.0181713	0.0321224	0.0290422	0.0453974	0.0681919	0.0630248	0.0663258	0.0583002	0.0660155	0.0768259	0.128346	0.17169
			P56	0.211633	0.0994996	0.0910406	0.0895431	0.0369483	0.0847663	0.0829407	0.351041	0.267408	0.215805	0.540331	0.344793	0.184604	0.167758	0.268827	0.220533	0.301578	0.280154	0.26061
		Cdh4	E11	0.00352365	0.0061408	0.00359813	0.00564779	0.0360658	0.00649312	0.00322268	0.012868	0.0695819	0.0500103	0.0737494	0.0519971	0.0182341	0.00422394	0.00250108	0.00130891	0.00385171	0.0205909	0.00202291
			E13	0.013113	0.0462386	0.0481695	0.0181063	0.062401	0.0726218	0.126192	0.209357	0.13888	0.314941	0.266184	0.30366	0.148878	0.0593616	0.0395738	0.0316919	0.0202747	0.0219592	0.036164
			E15	0.328133	0.105959	0.155894	0.283754	0.521535	0.297205	0.347216	0.249018	0.242763	0.695273	0.660388	0.473831	0.360564	0.24321	0.268075	0.205126	0.114426	0.0700852	0.0733202
			E18	0.0996739	0.0340817	0.0272712	0.0593273	0.0513742	0.0632095	0.0912692	0.087641	0.0888282	0.0913561	0.0873516	0.0666574	0.0565494	0.0646681	0.0388928	0.0301666	0.0287868	0.0295293	0.0796399
			P4	0.900576	0.275512	0.340428	0.664413	0.841846	1.00754	0.914252	0.472987	0.223831	0.377323	0.283597	0.305618	0.473194	0.408443	0.345625	0.187269	0.130787	0.153445	0.167883
			P14	0.0545198	0.0889697	0.0460333	0.10558	0.0577483	0.142196	0.120323	0.102838	0.059964	0.165323	0.0765771	0.0258321	0.0260004	0.0293838	0.0443731	0.0358463	0.10119	0.202586	0.278557
			P28	0.0280067	0.11447	0.0282409	0.0242615	0.0302665	0.0402215	0.0675658	0.0127394	0.01627	0.0199065	0.0321269	0.032405	0.0266729	0.015617	0.0136077	0.0183134	0.0159718	0.0209947	0.0217064
			P56	0.14625	0.274558	0.123753	0.19006	0.168997	0.166141	0.133329	0.125018	0.0913977	0.0797537	0.0879325	0.0542914	0.0656222	0.0757605	0.0775838	0.0722047	0.0993055	0.0893523	0.105293
Atypical		Cdh13	E11	0.135681	0.554133	0.119001	0.173163	0.255868	0.481509	0.281164	0.455582	0.468179	0.329167	0.47283	0.466303	0.435526	0.445183	0.350557	0.417405	0.496653	0.605756	0.74028
			E13	0.295111	1.39687	0.278563	0.354651	1.14335	1.21995	1.32989	1.45884	1.07081	1.78869	2.25519	1.97188	1.99441	2.09834	2.81754	3.5289	2.82116	2.10518	2.27992
			E15	0.577021	1.68979	1.04675	0.897362	2.61477	1.65061	2.12631	2.65838	1.55271	2.1877	2.4991	2.34879	2.77217	3.88285	4.37902	4.00401	3.29001	2.50726	2.36095
			E18	3.3082	3.94479	3.95566	3.53545	5.70706	5.0543	5.50712	6.5636	4.04553	5.80668	5.55747	5.51573	5.83332	7.24504	7.76433	6.99599	5.85475	5.50992	4.81925
			P4	12.0555	13.261	13.9791	10.2943	14.3912	17.2335	14.8479	12.8285	8.18022	12.1356	11.2469	10.1653	11.7016	12.2632	13.6623	14.2151	14.3796	15.3387	15.6387
			P14	8.46466	9.7644	10.0615	7.92097	9.4148	11.0585	9.40812	6.43037	3.0218	6.26812	5.30784	5.14907	6.8426	7.85506	8.75068	7.30734	6.92757	6.52488	5.84557
			P28	4.8049	5.35307	5.00017	3.42573	4.06427	4.79556	4.03705	1.60267	1.28692	2.73721	2.24027	2.31883	2.97143	3.40971	3.80817	3.40568	3.28067	3.2438	2.50005
			P56	10.0398	8.54705	7.10549	6.72094	8.55578	9.49303	6.73733	3.77225	2.40581	4.87277	4.81274	3.51669	3.62384	4.34254	4.62556	5.39745	6.15209	4.52426	2.89294
Type II	Group A	Cdh6	E11	1.53116	0.514613	0.270388	0.168752	0.0702927	0.0337357	0.0973484	0.274778	0.285284	0.796015	0.303976	0.247892	0.253943	0.324793	0.488291	1.18696	1.45595	1.99637	2.63167
			E13	1.39188	0.426389	0.571227	0.412403	1.13996	1.40351	0.684877	1.31432	1.7956	2.50118	1.36175	2.05367	2.79846	3.4454	4.48687	3.28367	3.5189	4.16857	5.56466
			E15	0.593409	0.499229	1.17888	1.8858	2.1931	1.368	0.95874	1.24697	1.06426	1.20201	1.06289	1.36321	2.47578	3.06979	3.43558	3.74903	3.93245	4.44544	3.58077
			E18	0.26729	0.31482	1.09732	3.0153	1.90715	1.40658	1.06334	0.912542	0.738373	0.998833	0.890758	0.992072	1.34444	2.46746	3.64463	7.13426	6.38534	3.26835	2.52666
			P4	0.27648	0.635052	1.28569	2.6903	1.22062	1.11684	0.988397	0.47161	0.397966	0.776781	0.629236	0.589084	0.926704	1.24682	1.67372	2.30604	3.05898	1.83596	1.03606
			P14	2.52761	4.72787	4.39007	5.36854	2.85344	4.52311	2.54917	1.48074	0.890119	2.20689	2.29995	2.09615	2.77699	3.98521	4.71252	4.72135	4.22439	3.5096	3.55449
			P28	0.552965	2.85442	1.58289	2.62681	1.3663	1.71166	1.30247	0.363626	0.424365	1.22228	1.31934	1.12925	1.19323	1.59751	1.74914	1.86298	1.85931	1.23441	0.798705
			P56	0.756102	1.79954	0.949212	1.60681	0.831245	0.795553	0.542553	0.277339	0.300502	0.672639	0.839834	0.618801	0.526854	0.700725	0.972256	1.08739	1.14715	1.35726	1.11773
		Cdh9	E11	0.191922	0.181414	0.0388002	0.0703709	0.101593	0.304757	0.0393663	0.112625	0.127432	0.0397267	0.0343015	0.0505504	0.083328	0.126793	0.11171	0.37057	0.388109	0.230984	0.289746
			E13	0.0761034	0.0875082	0.06369	0.0836499	0.250977	0.20016	0.189884	0.337543	0.228474	0.180725	0.102657	0.102537	0.147309	0.481229	0.338725	0.197983	0.22038	0.259583	0.337722
			E15	0.18101	0.362284	0.354302	0.270756	0.914272	0.64144	1.72552	7.75676	4.93522	0.866993	0.460727	0.542651	0.993022	1.25043	1.7221	2.42457	2.52167	1.74243	1.08573
			E18	0.170717	0.273022	0.244862	0.235027	0.32398	0.525345	1.11097	2.02902	2.4067	0.28422	0.203917	0.247407	0.392769	0.600239	0.746415	1.06687	1.29903	0.809285	0.610525
			P4	1.02285	3.55107	1.8526	1.62178	1.61742	2.55982	2.32027	1.92593	1.67598	1.17192	0.98247	0.996316	1.26622	1.82937	2.22282	2.92656	2.70745	2.28568	1.9195
			P14	0.53776	3.02444	1.10267	1.06411	0.594075	1.22758	0.540446	0.438378	0.3036	0.373337	0.258143	0.240651	0.342758	0.463013	0.621457	0.675028	0.647606	0.412275	0.331377
			P28	0.400943	2.87508	0.921857	0.752727	0.602593	0.751631	0.398883	0.167554	0.355616	0.199739	0.146912	0.226605	0.284111	0.410516	0.563591	0.422729	0.395911	0.383278	0.351798
			P56	0.0597702	2.05075	0.473265	0.920664	1.42755	0.365163	0.0893121	0.280427	0.130272	0.152395	0.137917	0.0847524	0.0635441	0.0983113	0.107337	0.0913497	0.0962123	0.0776301	0.0367975
		Cdh10	E11	0.045391	0.135401	0.0414117	0.0826057	0.242408	0.226162	0.0258757	0.0443581	0.0700355	0.01765	0.0247448	0.0705248	0.103513	0.070276	0.0621766	0.171655	0.203968	0.247591	0.385596
			E13	0.0073821	0.0262094	0.0117005	0.00916083	0.0294326	0.0800387	0.0150618	0.0218999	0.042459	0.0216719	0.0170991	0.0312673	0.0270179	0.0418	0.0509843	0.0378515	0.0564627	0.0853897	0.146506
			E15	0.0361098	0.201017	0.15462	0.167875	0.434334	0.148051	0.296721	0.339963	0.952457	0.294022	0.160734	0.172996	0.289681	0.345543	0.516638	0.863365	0.910208	0.821678	0.510481
			E18	0.489401	1.22258	1.18655	0.980458	1.55468	1.24093	1.03564	1.22483	1.48867	1.42333	1.31535	1.4666	1.47495	2.00018	2.94059	4.66508	4.42648	3.05081	2.39414
			P4	0.886399	2.5831	1.42915	1.81541	2.11671	2.36147	1.64915	1.28114	0.956912	1.43759	1.14613	1.05078	1.5861	1.94906	2.31372	3.63704	4.37336	3.45315	2.41818
			P14	0.805196	2.24242	0.873911	1.13647	1.46284	1.55658	1.09624	0.689576	0.655454	0.722712	0.714281	0.678475	0.866836	1.01468	1.06633	1.17908	1.17727	1.14544	1.36191
			P28	0.187015	1.33456	0.235846	0.291584	0.30705	0.310095	0.229553	0.111153	0.080722	0.190446	0.169426	0.139195	0.182877	0.221405	0.266335	0.274346	0.338799	0.385546	0.387868
			P56	0.73722	2.69498	0.79335	1.03525	0.800111	0.806061	0.707347	0.356942	0.279269	0.458441	0.410994	0.327147	0.399051	0.520967	0.731017	0.893695	1.07705	0.830703	0.415392
	Group B	Cdh7	E11	0.00662819	0.048353				0.00525852			0.00167212	0.0046939	0.0618469	0.28031	0.863754
			E13	0.0332503	0.0897032	0.0555183	0.0468365	0.115037	0.138047	0.0542216	0.14332	0.150998	0.272816	0.354352	0.352425	0.222178	0.196162	0.265666	0.516033	0.557306	0.38096	0.289487
			E15	0.0703713	0.157271	0.263012	0.097137	0.394492	0.268638	0.238253	0.22962	0.293757	0.463992	0.598357	0.639583	0.929845	0.658586	0.819709	1.10605	1.03832	0.765784	0.442737
			E18	1.25744	0.598894	1.56663	1.91986	2.11849	2.09618	1.56452	1.69883	2.04622	2.90921	4.06929	3.51297	3.48962	4.05124	3.85712	3.46473	3.27193	3.26105	3.05353
			P4	2.74384	1.80972	3.09841	4.49384	4.32417	5.40003	3.87195	3.01259	3.71541	4.58105	5.07738	4.32489	4.40167	4.90623	5.79558	5.77298	4.41019	2.39666	0.621843
			P14	0.242789	0.585076	0.473944	0.639744	0.552586	0.904834	0.320356	0.186074	0.139358	0.418414	0.735656	1.05591	0.422082	0.305839	0.484076	0.45072	0.289355	0.190714	0.212059
			P28	0.124409	0.295931	0.134081	0.183792	0.157837	0.221815	0.109521	0.0692179	0.0916122	0.287619	0.501074	0.45383	0.195911	0.201066	0.261269	0.274036	0.212511	0.172617	0.24759
			P56	0.236139	0.928185	0.578446	0.412114	0.946213	0.867999	0.411246	0.541993	0.460991	0.78612	0.606376	0.813183	1.48324	0.792962	0.743341	1.01517	1.15739	1.11082	0.398358
		Cdh12	E11	0.149747	0.251174	0.0383427	0.168383	0.552845	0.256412	0.106611	0.136882	0.171	0.0724454	0.10378	0.140976	0.152755	0.126525	0.159666	0.257459	0.308683	0.283573	0.27052
			E13	0.107497	0.0552834	0.0374956	0.0443563	0.0676514	0.0708891	0.0478825	0.0546917	0.0575047	0.47763	0.740012	0.439633	0.112011	0.0747883	0.0879461	0.103787	0.0898418	0.0670443	0.0822707
			E15	0.0392448	0.0701544	0.137817	0.0793114	0.0653791	0.0629631	0.0935801	0.0920116	0.154001	0.13894	0.211068	0.201729	0.201238	0.178823	0.221147	0.223939	0.197914	0.188512	0.182736
			E18	0.362939	0.539495	0.525824	0.374055	0.690994	0.821698	0.600827	0.534607	0.82283	0.781788	0.913216	0.829983	0.905668	1.36785	1.44648	1.61379	1.58556	1.4863	1.32594
			P4	0.298208	0.332494	0.527802	0.44496	0.687058	0.517878	0.435898	0.44213	0.342398	0.552642	0.493434	0.445288	0.695242	0.951095	1.1596	1.15277	1.08739	1.25125	1.44827
			P14	0.624562	0.79475	0.599418	0.542114	0.439873	0.566311	0.255963	0.32967	0.430156	0.358957	0.320735	0.352148	0.460398	0.510323	0.498181	0.513906	0.59196	0.661057	0.59234
			P28	0.283993	0.952317	0.516214	0.548275	0.416192	0.562372	0.326209	0.448788	0.288094	0.350874	0.322391	0.361583	0.489784	0.565607	0.585939	0.609134	0.621722	0.705462	0.676988
			P56	0.223345	1.9861	0.615112	0.736856	0.465973	0.727303	0.289361	1.01672	1.3058	0.312037	0.354008	0.256295	0.230422	0.331138	0.372074	0.331849	0.428409	0.486878	0.286313
		Cdh18	E11	0.050544	0.0892527	0.0128807	0.0408039	0.0370996	0.120171	0.0157922	0.149856	0.228362	0.0495336	0.038369	0.0359627	0.049835	0.0822456	0.142688	0.0696748	0.113974	0.224571	0.327392
			E13	0.0349393	0.0799648	0.0421368	0.0318758	0.075314	0.187579	0.0774915	0.125126	0.272531	0.324375	0.156195	0.16832	0.166837	0.163344	0.202189	0.284812	0.267457	0.212927	0.193463
			E15	0.0715972	0.0616566	0.207795	0.114224	0.256058	0.14892	0.286064	0.443383	0.381618	0.40945	0.318218	0.297337	0.507071	0.483335	0.462903	0.577869	0.554605	0.442065	0.398202
			E18	0.0309605	0.0400416	0.0371205	0.0222299	0.0252203	0.0390008	0.0628731	0.0385895	0.0593157	0.0524958	0.0515211	0.0549336	0.063565	0.0656453	0.0596456	0.0459383	0.0378167	0.0267151	0.0136191
			P4	0.162618	0.132467	0.327392	0.166524	0.320228	0.239583	0.219112	0.243629	0.219947	0.425582	0.321833	0.275741	0.413357	0.437768	0.450079	0.439132	0.40524	0.410266	0.405155
			P14	0.914417	1.15638	1.12	0.64157	1.19495	1.32009	0.967951	0.917996	0.651114	1.13015	1.07641	1.02012	1.41064	1.68367	1.79694	1.64302	1.25736	0.985579	0.868116
			P28	0.469115	0.705249	0.618398	0.337554	0.511434	0.515638	0.571883	0.782956	0.817242	0.696195	0.762161	0.665459	0.768396	0.906844	1.01772	0.941685	0.739524	0.701097	0.473568
			P56	0.858566	1.65498	1.00945	0.813086	1.03585	1.70334	1.25582	2.55294	2.75605	0.903984	0.948331	0.801777	0.763994	0.991389	1.45344	1.58435	1.63459	1.44911	0.978146
		Cdh20	E11	0.27654	0.617898	0.083595	0.142953	0.14072	0.201261	0.177525	0.217222	0.210801	0.230686	0.216051	0.291659	0.275625	0.207266	0.226338	0.174476	0.148764	0.167688	0.281544
			E13	0.0546801	0.0449213	0.0474107	0.0436961	0.156433	0.0846552	0.053257	0.0526571	0.045163	0.0624065	0.0669577	0.10992	0.156294	0.142374	0.132934	0.108821	0.0707077	0.0456772	0.0498754
			E15	0.0184323	0.0278	0.0798699	0.0446884	0.113368	0.0298743	0.0414844	0.0476035	0.0592376	0.0624617	0.0858449	0.0972341	0.0859694	0.0693523	0.102437	0.124369	0.11497	0.120174	0.0932339
			E18	0.0766469	0.0723445	0.203058	0.143388	0.235916	0.14503	0.0876463	0.111286	0.179755	0.228226	0.420426	0.408941	0.402922	0.383308	0.41102	0.532488	0.557949	0.603068	0.947361
			P4	0.639324	0.548774	0.624699	0.516193	0.814573	0.814834	0.634272	0.811504	0.880811	1.10814	1.07084	1.11813	1.09808	1.12242	1.11612	1.075	1.11839	1.42899	1.59568
			P14	0.250933	0.501428	0.187483	0.137651	0.141337	0.275461	0.115439	0.0952143	0.32452	0.152802	0.186634	0.18267	0.228062	0.239175	0.213314	0.244472	0.263046	0.405611	0.579193
			P28	1.90504	3.25532	2.48447	2.17856	2.31178	2.78806	2.02032	1.64303	1.80181	2.38914	2.559	2.70957	2.30762	2.26288	2.22182	2.53667	2.60801	2.63361	2.57313
			P56	0.773224	1.81128	0.998675	0.764106	1.4199	1.27645	0.9892	1.30547	1.34243	1.17528	1.06508	0.841683	0.91197	0.956813	1.13161	1.22633	1.17899	1.09475	0.7368
	Group C	Cdh8	E11	0.15323	0.107688	0.456121	0.317349	1.20736	0.885502	0.736987	0.367023	0.415233	2.15034	2.67884	0.936352	0.395932	0.186685	0.162562	0.512354	0.506113	0.410186	0.242735
			E13	0.293584	0.330882	1.78552	1.16288	1.55443	1.08712	0.552067	0.892754	2.24661	3.83118	3.02622	2.77296	1.91464	2.28977	2.78565	1.36346	0.920734	0.593454	0.65638
			E15	0.129284	0.268742	0.538707	0.68739	0.757684	0.210177	0.262205	0.531859	0.781327	0.984253	0.71583	0.54978	0.608077	0.682008	0.742267	0.460288	0.344351	0.247711	0.239197
			E18	1.3487	1.82406	4.49945	6.63429	5.61156	2.19193	2.8844	4.14848	4.29847	6.08624	3.37756	2.1414	1.8893	2.52081	1.66601	2.05543	2.04466	3.04946	4.06097
			P4	3.13132	4.60452	6.25586	10.6252	8.77641	4.96354	3.43427	4.62662	3.70876	6.01811	5.96817	4.42173	2.80943	2.74771	2.36331	2.25194	2.86262	3.78429	4.02795
			P14	3.08758	6.33723	4.53136	6.67612	5.2701	3.04517	1.77153	1.80986	1.04997	3.4097	2.77229	2.246	1.77674	1.28018	0.987691	0.839369	0.853566	1.1198	1.06556
			P28	1.73677	3.58798	2.93008	4.31923	3.62886	2.19551	1.8007	0.712437	0.856499	2.46644	1.80574	1.19679	1.18797	0.951043	0.840541	0.810461	1.04986	1.24709	0.877264
			P56	3.94093	5.39437	4.17476	6.27259	4.65141	3.20081	2.75386	1.04885	1.37885	3.11134	2.1009	1.47175	1.50786	1.18517	1.21198	1.1437	1.23576	1.34379	1.0727
		Cdh11	E11	2.09467	0.627797				1.07404			0.340998	2.32721	2.47109	3.60192	1.83011	0.312996	0.30746
			E13	1.52806	0.878377	0.0901159	0.161511	0.258591	0.517243	0.21976	0.169506	0.30492	1.16847	1.32982	1.16708	0.91424	0.945291	0.539677	0.397063	0.503846	1.06946	0.735355
			E15	3.62907	1.5627	0.501877	1.0071	1.06296	1.23829	0.678035	1.02171	2.00698	2.05181	2.99468	5.81594	2.94433	2.60481	2.2894	2.19536	2.32611	1.71526	1.23945
			E18	3.75885	5.42731	4.68417	6.35798	6.20882	3.45441	3.98572	5.57649	6.98002	7.53754	5.7254	5.43585	6.48892	7.19225	6.35231	6.44601	6.284	5.96638	6.07201
			P4	3.23597	5.19916	4.59572	5.53833	5.77082	3.35237	3.05527	4.43149	4.44243	4.04516	3.32433	2.93178	3.8452	3.81315	3.58441	3.82073	4.06156	5.01638	5.08756
			P14	1.9609	5.29955	3.34592	3.54399	2.87747	2.00083	1.98687	2.06455	0.794942	1.31376	1.27235	1.09182	1.11779	1.16723	1.19561	1.11904	1.02215	1.07316	1.17983
			P28	0.817661	3.2124	1.54295	1.34832	1.03051	0.678612	0.576342	0.458807	0.492084	0.49439	0.502985	0.583609	0.597328	0.60586	0.603135	0.499723	0.505117	0.500093	0.385353
			P56	1.98485	6.25156	2.43735	3.3469	2.58824	1.61873	1.55718	1.32729	1.40256	1.53348	1.64593	0.796891	0.808383	0.850641	0.794937	0.784303	0.882288	0.732318	0.603149
		Cdh24	E11	0.210548	0.149833	0.0299485	0.139835	0.109621	0.0927732	0.0438159	0.0383031	0.0128389	0.0177222	0.0227998	0.0523026	0.0480927	0.0431861	0.047678	0.0808067	0.118312	0.0904375	0.192192
			E13	0.429971	0.756757	1.27623	0.988121	2.17973	1.72781	0.935774	0.81592	1.28987	1.60204	1.41049	1.26679	1.31727	1.23964	1.24784	1.46053	1.24496	0.929917	0.884504
			E15	0.599249	0.332595	2.10677	2.16474	3.1869	1.9261	1.68268	1.64251	2.26076	2.20156	2.03293	2.06673	2.37005	2.27227	2.37312	2.50367	2.40265	2.11923	1.84602
			E18	0.522164	0.340265	1.93607	2.36904	2.16149	1.29644	0.817155	0.982988	0.966135	1.70644	1.8243	1.61554	1.81025	1.99732	2.18832	1.73223	1.39588	1.66786	1.94393
			P4	0.59236	0.531868	1.78826	2.07902	2.43278	1.87845	1.32161	0.838276	0.637209	1.41149	1.34833	1.23226	1.56565	1.71582	1.85177	2.03614	1.86305	1.72259	1.52345
			P14	2.37671	2.61495	4.537	3.87475	6.24216	5.07632	4.85127	1.77899	1.02515	2.25444	2.02063	1.77426	2.26913	2.52405	2.89442	2.58057	1.98417	1.81566	2.09132
			P28	0.176998	0.880939	0.826316	1.01886	0.561218	0.545623	0.517469	0.0960852	0.125301	0.280948	0.203953	0.182447	0.243333	0.34435	0.519163	0.5189	0.347658	0.323348	0.306412
			P56	0.703117	1.45859	1.86133	1.61297	1.98274	1.99945	1.34283	1.15509	0.689294	0.885707	0.66437	0.422144	0.613362	0.755928	1.2748	1.26109	1.11174	0.774195	0.247759
