# Supplementary material for: Differential Spatiotemporal Expression of Type I and Type II Cadherins Associated With the Segmentation of the Central Nervous System and Formation of Brain Nuclei in the Developing Mouse
Source: Front Mol Neurosci. 2021 Mar 23;14:633719. doi: 10.3389/fnmol.2021.633719 (PMC8021962; doi:10.3389/fnmol.2021.633719)
Supplement: Supplementary Table 4 — mRNA Expression energy values (obtained from the quantitative analysis of ISH experiments) in each cerebral cortical area and layer in the P56 mouse CNS. Raw data of the heatmap displayed in Figure 8. [file Table_4.xlsx]

## Sheet: Supplementary Table 4
Supplementary Table 4. mRNA expression energy values in each isocortical area and layer in the P56 mouse CNS. Raw data of the heatmap displayed in Figure 8.
				Type I				Atypical		Type II
										Group A				Group B					Group C
structure_ID	name	acronym	st_level	Cdh1	Cdh2	Cdh3	Cdh4	Cdh13		Cdh6	Cdh9	Cdh10		Cdh7	Cdh12	Cdh18	Cdh20		Cdh8	Cdh11	Cdh24
16008	layer 1 of FCx	FC-1	11	0.250521	3.9382	0.0785564	0.136589	2.40637		0.902637	0.706273	3.60388		1.35675	2.15988	1.06215	0.807122		1.78774	3.59677	0.735129
16009	layer 2 of FCx	FC-2	11	0.275379	6.08814	0.0779156	0.167374	3.87584		1.32463	0.836802	6.74426		1.93561	3.62929	1.66978	1.1691		4.72003	7.02972	0.931923
16010	layer 3 of FCx	FC-3	11	0.150393	8.47017	0.0494157	0.191197	5.66911		2.03078	1.13754	8.3984		2.11952	5.01941	2.5182	1.74716		7.45717	11.0544	0.818568
16011	layer 4 of FCx	FC-4	11	0.0834865	8.1056	0.0329999	0.203177	5.63058		3.45541	1.30215	8.43563		2.20685	5.916	2.81603	2.19977		8.77732	13.0411	0.623021
16012	layer 5 of FCx	FC-5	11	0.0344445	9.76846	0.0491495	0.248874	8.66687		1.98175	2.23483	7.25332		1.91569	4.68434	3.9528	2.56973		9.87433	14.2036	1.08702
16013	layer 6 of FCx	FC-6	11	0.00566808	10.1855	0.103121	0.209161	10.3778		1.95683	5.59424	3.57514		0.704034	2.53805	5.62154	2.21163		3.61641	12.319	3.48232
16022	layer 1 of PCx	PC-1	11	0.0214501	3.4718	0.0474995	0.179028	1.37616		2.4738	0.222768	2.69393		0.791059	1.33347	0.262861	0.677501		1.04063	2.71709	0.0890521
16023	layer 2 of PCx	PC-2	11	0.0121729	5.427	0.0437685	0.251609	2.44367		4.53646	0.356202	3.66027		1.38244	2.91401	0.56294	1.25097		2.2308	4.63426	0.192564
16024	layer 3 of PCx	PC-3	11	0.0150569	7.18819	0.0367467	0.292516	3.71568		5.68099	0.497333	4.18157		1.86309	4.86685	0.880434	1.92821		3.89381	6.37856	0.266175
16025	layer 4 of PCx	PC-4	11	0.0135739	7.91889	0.0325915	0.338665	4.93543		6.07134	0.750271	4.3486		2.25739	6.71853	1.15888	2.55477		5.3734	7.39562	0.336081
16026	layer 5 of PCx	PC-5	11	0.0336485	8.24612	0.053376	0.348495	7.76904		4.28384	1.55235	4.45747		2.35853	5.9826	2.01373	4.20371		7.16741	9.6369	1.11224
16027	layer 6 of PCx	PC-6	11	0.015654	11.2338	0.0335801	0.178632	9.78481		1.91962	3.32843	3.15143		1.16277	3.03839	4.49952	3.05558		3.28104	10.1719	3.25117
16036	layer 1 of OCx	OC-1	11	0.020281	3.66733	0.0978056	0.133902	2.57373		1.14354	0.413395	1.46838		0.720679	2.3563	0.363735	0.632252		2.88378	3.95433	0.408875
16037	layer 2 of OCx	OC-2	11	0.0221398	5.02635	0.0697624	0.168136	3.59587		1.74853	0.560841	1.81802		1.13327	3.30079	0.389601	1.24478		3.95385	5.64977	0.355964
16038	layer 3 of OCx	OC-3	11	0.0167937	8.43316	0.075964	0.166089	5.96894		3.23757	0.926064	3.07663		1.7853	5.16952	0.596216	2.07993		7.84457	8.88837	0.493524
16039	layer 4 of OCx	OC-4	11	0.0104135	10.6868	0.0485596	0.160009	8.19107		4.26762	1.3361	3.23183		2.15831	6.33631	0.830265	3.25998		10.6652	10.7223	0.782269
16040	layer 5 of OCx	OC-5	11	0.0141352	11.1664	0.094777	0.13899	9.76752		3.21786	1.57492	3.4		1.83298	5.83462	1.49829	3.54725		10.3566	12.4031	1.42043
16041	layer 6 of OCx	OC-6	11	0.0226997	13.8252	0.0147559	0.139772	11.4779		2.03441	2.08319	2.966		1.28178	4.54511	2.80327	2.78431		4.96363	12.7057	2.39468
16050	layer 1 of TCx	TC-1	11		4.89172	0.00942042	0.190449	1.53454		1.29097	0.58578	1.79498		0.706912	2.17291	0.273613	1.85441		0.697786	2.02567	0.11863
16051	layer 2 of TCx	TC-2	11		9.83913	0.0216355	0.287374	5.45896		3.37149	0.718094	3.99859		1.80295	4.76796	0.513547	3.31384		4.0712	5.94354	0.170076
16052	layer 3 of TCx	TC-3	11		14.8412	0.0184495	0.248586	14.0969		3.99985	1.17184	5.93592		2.46906	5.22967	0.664251	7.79461		8.33171	9.32391	0.383065
16053	layer 4 of TCx	TC-4	11		13.7644	0.0109187	0.240342	15.5762		5.13266	2.08875	5.27526		2.21791	4.44847	0.710238	3.3824		12.4851	10.816	1.26215
16054	layer 5 of TCx	TC-5	11		16.0939	0.00289779	0.248598	17.1116		2.81591	2.36955	4.63031		1.63053	1.66739	1.64708	3.52246		9.19359	12.3099	2.17128
16055	layer 6 of TCx	TC-6	11		15.8949	0.00644885	0.178504	16.903		1.78114	1.81447	3.4419		1.19018	0.625278	4.1443	1.63139		4.79033	11.9651	2.48282
16064	layer 1 of InsCx	InsC-1	11	0.132347	9.99666	0.0467711	0.240129	7.15432		2.23862	1.13956	5.28537		1.46169	1.81446	1.3762	1.7508		2.40109	6.62784	0.448235
16065	layer 2 of InsCx	InsC-2	11	0.271918	13.8948	0.0521035	0.340075	11.6256		2.75222	1.9923	6.78089		1.50445	2.66318	2.62487	2.54463		5.46187	9.25255	0.711589
16066	layer 3 of InsCx	InsC-3	11	0.0468574	15.623	0.0312803	0.333362	15.5686		2.63495	2.69224	6.68152		1.06211	2.05947	3.38888	2.58413		6.82671	11.0151	1.04495
16067	layer 4 of InsCx	InsC-4	11	0.00221171	12.4587	0.0129423	0.317707	9.11626		3.90135	3.75758	7.79996		1.24436	1.0796	3.3904	3.51376		5.29794	10.4572	0.822555
16068	layer 5 of InsCx	InsC-5	11	0.00609604	15.0762	0.0112761	0.293244	18.1293		2.71915	4.11678	4.81471		0.553753	1.34046	4.12638	2.83468		5.69003	10.8703	1.97912
16069	layer 6 of InsCx	InsC-6	11	0.00209242	11.4045	0.0108747	0.169757	12.7508		1.94761	4.40451	2.77419		0.535205	0.731349	5.00698	1.89084		2.52441	8.68163	3.82137
16078	layer 1 of CCx	CC-1	11	0.0840381	7.18259	0.0658075	0.311467	10.1567		1.30848	0.917902	1.14118		1.73663	2.11575	2.17975	2.6545		6.50549	5.62638	2.4921
16079	layer 2 of CCx	CC-2	11	0.0429636	7.15063	0.0971269	0.282224	10.5086		1.11555	1.1448	1.71658		1.08721	1.92917	2.41982	2.6483		6.19676	6.75383	1.75935
16080	layer 3 of CCx	CC-3	11	0.0139196	8.07475	0.0778054	0.233618	10.1984		1.07156	1.18417	2.06039		0.909534	1.63989	2.54354	2.47907		7.83835	7.94515	1.45327
16081	layer 4 of CCx	CC-4	11	0.00759669	9.22179	0.0381582	0.152809	8.05427		1.74395	1.81878	2.78774		0.741579	1.70581	2.83642	3.07698		11.3029	11.5418	1.18071
16082	layer 5 of CCx	CC-5	11	0.0241781	10.6256	0.095789	0.25737	9.51243		1.66998	1.60932	3.9962		1.03135	3.41343	2.48381	1.59281		8.86591	11.4077	1.32171
16083	layer 6 of CCx	CC-6	11	0.0158796	11.0277	0.0438476	0.160859	10.7447		1.67743	2.65854	3.09614		0.743933	2.80593	3.39964	1.91103		5.56723	13.5525	1.64978
16087	layer 1 of PRh-Ect	PRh-Ect-1	11	0.0714645	5.38124	0.0043658	0.16481	0.931628		0.0744151	0.865806	2.03887		0.275547	3.72346	0.5907	4.14745		0.298135	3.55009	0.0405687
16088	layer 2 of PRh-Ect	PRh-Ect-2	11		9.23768	0.0115456	0.197233	1.07635		0.361959	1.63018	5.7134		0.709763	3.64411	0.707897	9.73804		1.12297	4.19034	0.12619
16089	layer 3 of PRh-Ect	PRh-Ect-3	11	0.0823146	17.2302	0.0151395	0.202002	4.22263		0.90898	1.70207	7.73725		1.29571	2.79942	0.835953	16.2937		5.40302	7.90314	0.337704
16090	layer 4 of PRh-Ect	PRh-Ect-4	11	0.065519	17.8463	0.0161557	0.137625	8.36707		0.706619	1.61172	6.56027		1.44717	1.80035	2.32871	15.8078		10.0644	10.642	0.51366
16091	layer 5 of PRh-Ect	PRh-Ect-5	11	0.00725034	21.2232	0.0107299	0.14722	9.49148		0.762872	1.5158	5.26506		1.45258	1.16211	3.96134	9.00847		12.4987	12.8626	1.0116
16092	layer 6 of PRh-Ect	PRh-Ect-6	11		20.036	0.01018	0.0934799	9.20841		0.645772	1.25211	3.46295		1.60064	0.550013	5.60141	5.23928		13.8655	12.1919	1.07361
16094	layer 1 of RSC	RSC-1	11	0.0243136	9.41935	0.0179957	0.206035	7.04641		0.421462	0.919073	1.54428		3.05918	4.96533	1.4727	4.16475		0.437708	3.97215	0.226808
16095	layer 2 of RSC	RSC-2	11	0.0323098	14.1859	0.0178046	0.314767	6.44327		0.488926	1.42528	2.93359		2.28336	4.81827	2.55164	5.87727		1.45913	7.02803	0.180073
16096	layer 3 of RSC	RSC-3	11	0.00687342	14.2004	0.0159287	0.390131	7.68581		1.35611	1.8378	2.36931		2.53527	4.83866	2.85086	4.92492		0.694955	7.20809	0.11966
16097	layer 4 of RSC	RSC-4	11	0.00195753	19.9197	0.0149564	0.191344	14.9614		1.98404	2.35245	3.7568		3.09414	2.56999	6.66908	5.27917		3.98826	8.90302	0.123667
16098	layer 5 of RSC	RSC-5	11	0.0187651	12.4703	0.00817182	0.256811	11.0051		3.42323	2.21426	4.49497		1.5703	2.54781	5.47974	7.66086		3.48442	11.6733	0.149431
16099	layer 6 of RSC	RSC-6	11	0.00166102	21.5548	0.0096054	0.139664	14.6342		4.15579	1.89976	3.36436		1.38835	1.03539	9.96509	3.67204		3.82525	12.1087	0.907203
16108	layer 1 of ERCx	ER-1	11	0.0115185	13.5707	0.0701472	0.103416	11.6626		0.109134	2.30717	3.42114		0.392584	0.976876	0.729099	6.39257		1.3479	3.28463	0.180961
16109	layer 2 of ERCx	ER-2	11	0.00929843	19.5845	0.0763749	0.170745	15.2021		0.319835	2.31774	5.0712		0.694045	1.61556	2.09191	8.85776		3.3781	6.00458	0.253513
16110	layer 3 of ERCx	ER-3	11	0.00254111	24.1653	0.058345	0.18789	17.1094		0.490893	1.87164	5.62312		0.817602	1.31881	2.52315	7.34114		6.09746	8.73252	0.352928
16111	layer 4 of ERCx	ER-4	11	8.11174e-05	25.6921	0.0923563	0.200412	19.8571		0.275314	1.79047	5.3721		0.889155	0.727456	3.23921	4.53824		8.65308	11.9445	0.154561
16112	layer 5 of ERCx	ER-5	11		25.1244	0.0335251	0.183521	16.6533		0.396867	1.36797	5.0999		0.94493	0.693355	3.74928	5.18864		11.529	12.4985	0.355016
16113	layer 6 of ERCx	ER-6	11		21.707	0.0438069	0.150709	19.473		0.492099	1.01799	4.02876		0.629623	0.165889	5.72787	2.31506		8.9802	13.8705	0.446791
