# Supplementary material for: Differential Spatiotemporal Expression of Type I and Type II Cadherins Associated With the Segmentation of the Central Nervous System and Formation of Brain Nuclei in the Developing Mouse
Source: Front Mol Neurosci. 2021 Mar 23;14:633719. doi: 10.3389/fnmol.2021.633719 (PMC8021962; doi:10.3389/fnmol.2021.633719)
Supplement: Supplementary Table 5 — Person’s correlation r values and their statistical significance of the comparison of cadherin expression patterns between anatomical areas and layers of the isocortex and the nuclei of the subpallium shown in Figure 9 heatmap. ∗p < 0.05 and ∗∗p < 0.01. [file Table_5.xlsx]

## Sheet: Supplementary Table 5
Supplementary Table 5. Person's correlation analysis of cadherins expresion between the dorsal pallium (isocortex) and the subpallium in the P56 mouse brain (ontological level 11). Raw data of the heatmap displayed in Figure 9. * p < 0.05, ** p < 0.01.
				Subpallial Septum (SeSPall)												Paraseptal Subpallium (PaSe)											Central Subpallium - Classic Basal Ganglia (CsPall)																	Subpallial Amygdala (AsPall)
				MnSC	LSIV	SHy	VDB	MS	LSIp	LSII	Ld	LSD	TS	SFi	LSID	BSTMS	SIBT	BAC	HDBT	SePalCo	SePalSh	TuSePal	ICjM	AcbCo	AcbSh	TuSeStr	BSTMC	EADg	SIB	IPal	HDB	MCDB	BSTLC	EPal	VPal	TuPal	Cau	Put	VStr	IPAC	LSS	TuStr	ICjStr	ASt	CeL	CeC	IA	BSTLA	CeM
			Subpallium (structure_id)	15758	15760	15761	15763	15764	15769	15771	15772	15778	15779	15780	15782	15789	15793	15794	15796	15804	15805	15807	15808	15813	15815	15817	15823	15829	15830	15832	15833	15838	15843	15844	15846	15850	15855	15857	15858	15859	15860	15862	15866	15872	15874	15875	15876	15882	15884
	Layer	Dorsla pallium - Isocortex (structure_id)
Frontal Cortex (FC)	FC-1	16008		0.464	0.64	0.598	0.618	0.643	0.724*	0.67	0.552	0.695	0.616	0.625	0.679	0.698	0.695	0.582	0.731*	0.777*	0.749*	0.772*	0.691	0.684	0.747*	0.721*	0.696	0.566	0.617	0.681	0.571	0.718*	0.734*	0.673	0.770*	0.754*	0.688	0.673	0.727*	0.57	0.362	0.684	0.275	0.523	0.532	0.535	0.611	0.406	0.486
	FC-2	16009		0.698	0.657	0.8	0.789	0.674	0.769	0.78	0.647	0.62	0.755	0.804	0.645	0.862	0.878*	0.769	0.843	0.724	0.734	0.735	0.741	0.839	0.861	0.65	0.849	0.85	0.749	0.862	0.806	0.725	0.619	0.867	0.847	0.645	0.575	0.541	0.863	0.788	0.605	0.818	-0.016	0.788	0.72	0.795	0.853	0.459	0.678
	FC-3	16010		-0.201	0.518	0.439	0.484	0.483	0.485	0.447	0.372	0.511	0.236	0.305	0.452	0.428	0.539	0.254	0.557	0.545	0.529	0.525	0.395	0.352	0.418	0.544	0.377	0.402	0.434	0.547	0.248	0.472	0.44	0.445	0.544	0.504	0.481	0.458	0.385	0.324	0.273	0.363	-0.248	0.269	0.231	0.315	0.447	0.149	0.19
	FC-4	16011		0.112	0.418	0.331	0.394	0.271	.673*	0.41	0.099	0.606	0.364	0.442	0.441	0.399	0.553	0.234	0.563	0.588	0.617	0.746*	0.334	0.362	0.433	0.746*	0.378	0.297	0.313	0.488	0.212	0.457	0.388	0.467	0.786*	0.776*	0.468	0.427	0.509	0.182	0.114	0.785*	0.307	0.143	0.184	0.213	0.343	0.133	0.205
	FC-5	16012		0.362	0.58	0.511	0.555	0.518	.820**	0.586	0.377	0.783**	0.629	0.672*	0.613	0.584	0.675*	0.506	0.708*	0.753*	0.802**	0.884**	0.516	0.578	0.611	0.782**	0.582	0.508	0.475	0.629	0.508	0.611	0.529	0.646*	0.877**	0.844**	0.622	0.523	0.707*	0.431	0.253	0.818**	-0.135	0.386	0.457	0.446	0.507	0.417	0.466
	FC-6	16013		-0.129	0.655	0.605	0.631	0.609	.864**	0.669	0.516	0.851**	0.712*	0.793*	0.741*	0.639	0.782*	0.548	0.795*	0.779*	0.860**	0.836**	0.632	0.686	0.722*	0.906**	0.643	0.56	0.55	0.732*	0.61	0.679	0.663	0.705	0.910**	0.667	0.785*	0.761*	0.792*	0.497	0.564	0.934**	0.071	0.487	0.476	0.482	0.576	0.48	0.41
Parietal Cortex (PC)	PC-1	16022		0.55	0.4	0.299	0.374	0.369	0.499	0.378	0.172	0.43	0.518	0.533	0.295	0.42	.616*	0.433	0.574	0.526	0.566	0.694*	0.273	0.324	0.374	0.405	0.407	0.436	0.284	0.559	0.305	0.391	0.237	0.506	.660*	0.629*	0.262	0.141	0.415	0.307	-0.066	0.428	-0.16	0.211	0.415	0.386	0.448	0.264	0.48
	PC-2	16023		0.548	0.163	0.214	0.231	0.088	0.378	0.257	0.011	0.246	0.497	0.519	0.182	0.32	0.476	0.382	0.374	0.298	0.307	0.381	0.162	0.244	0.249	0.132	0.316	0.381	0.159	0.446	0.283	0.223	0.101	0.443	0.515	0.333	0.083	0.004	0.338	0.262	-0.139	0.347	-0.483	0.15	0.369	0.325	0.354	0.217	0.444
	PC-3	16024		0.766	0.575	0.496	0.56	0.563	0.566	0.531	0.371	0.487	0.704	0.693	0.393	0.587	.736*	0.659	0.681	0.611	0.648	0.705	0.428	0.467	0.482	0.276	0.569	0.659	0.501	0.686	0.512	0.541	0.381	0.665	0.714*	0.65	0.361	0.221	0.496	0.53	0.077	0.419	-0.265	0.44	0.674	0.637	0.654	0.503	.770*
	PC-4	16025		0.761	0.314	0.298	0.336	-0.088	0.336	0.354	-0.219	0.241	0.51	0.524	0.247	0.372	0.521	0.457	0.465	0.314	0.381	0.414	0.262	0.322	0.402	0.392	0.355	0.455	0.232	0.498	0.342	0.294	0.165	0.421	0.469	0.256	0.202	0.128	0.358	0.27	-0.024	0.415	0.371	0.197	0.418	0.4	0.459	0.237	0.463
	PC-5	16026		0.854*	0.848**	0.803*	0.842**	0.887**	0.850**	0.824*	0.767*	0.805*	0.881**	0.857**	0.730*	0.869**	0.877**	0.891**	0.887**	0.885**	0.879**	0.760*	0.755*	0.780*	0.784*	0.478	0.858**	0.885**	0.831*	0.878**	0.811*	0.840**	0.732*	0.894**	0.870**	0.621	0.715*	0.59	0.798*	0.837**	0.457	0.655	-0.444	0.764*	0.898**	0.882**	0.875**	0.770*	0.940**
	PC-6	16027		0.969**	0.479	0.726*	0.678	0.398	0.666	0.743*	0.565	0.473	0.965**	0.960**	0.625	0.818*	0.773*	0.952**	0.687	0.539	0.524	0.342	0.694	.800*	0.794*	0.424	0.845**	0.933**	0.661	0.852**	0.907**	0.62	0.546	0.875**	0.68	0.105	0.457	0.488	0.838**	0.877**	0.57	0.866**	0.01	0.754*	0.940**	0.924**	0.900**	0.740*	0.925**
)ccipital Cortex (OC)	OC-1	16036		-0.643	0.628	0.625	0.615	0.604	0.653	0.627	0.568	0.616	0.648	0.594	0.6	0.665	0.661	0.681	0.673	0.658	0.674	0.597	0.657	0.654	0.706	0.563	0.65	0.59	0.612	0.579	0.626	0.657	0.658	0.603	0.569	-0.096	0.637	0.654	0.656	0.602	0.594	0.462	-0.42	0.65	0.646	0.627	0.635	0.657	0.616
	OC-2	16037		0.413	0.497	0.586	0.587	0.467	.823*	0.644	0.431	0.669	0.65	0.691	0.618	0.715*	0.735*	0.547	0.706	0.7	0.705	0.763*	0.658	0.759*	0.790*	0.735*	0.729*	0.544	0.524	0.653	0.569	0.655	0.593	0.719*	0.839**	0.746*	0.563	0.601	0.845**	0.519	0.629	0.817*	0.296	0.558	0.475	0.513	0.605	0.45	0.435
	OC-3	16038		0.528	0.727*	0.668	0.702	0.694	0.898**	0.777*	0.683	0.862**	0.736*	0.752*	0.822*	0.761*	0.769*	0.638	0.806*	0.883**	0.899**	0.921**	0.831*	0.847**	0.873**	0.761*	0.774*	0.576	0.624	0.694	0.651	0.834*	0.828*	0.731*	0.879**	0.858**	0.834*	0.631	0.902**	0.478	-0.057	0.745*	-0.027	0.562	0.549	0.536	0.586	0.659	0.539
	OC-4	16039		0.479	0.726**	0.675*	0.742**	0.705*	0.865**	0.729**	0.606	0.809**	0.674*	0.736**	0.705*	0.729**	0.843**	0.588*	0.846**	0.836**	0.858**	0.849**	0.653*	0.679*	0.721**	0.761**	0.705*	0.657*	0.675*	0.775**	0.55	0.767**	0.680*	0.772**	0.908**	0.769**	0.726**	0.638*	0.769**	0.488	0.282	0.745**	-0.081	0.472	0.525	0.569	0.669*	0.426	0.551
	OC-5	16040		0.465	0.689*	0.685*	0.741*	0.676*	0.900**	0.740*	0.621	0.818**	0.701*	0.768**	0.726*	0.748*	0.840**	0.607	0.836**	0.836**	0.846**	0.824**	0.671*	0.714*	0.747*	0.762*	0.735*	0.667*	0.672*	0.781**	0.587	0.767**	0.683*	0.801**	0.926**	0.743*	0.720*	0.652*	0.830**	0.543	0.353	0.809**	-0.191	0.506	0.547	0.59	0.679*	0.446	0.545
	OC-6	16041		0.692*	0.499	0.650*	0.643*	0.456	0.802**	0.703*	0.527	0.635*	0.875**	0.901**	0.653*	0.758**	0.791**	0.781**	0.726*	0.656*	0.660*	0.599	0.654*	0.760**	0.772**	0.601	0.782**	0.758**	0.6	0.786**	0.756**	0.651*	0.578	0.829**	0.830**	0.474	0.547	0.543	0.871**	0.672*	0.425	0.856**	-0.081	0.599	0.730*	0.717*	0.746**	0.598	0.716*
Temporal Cortex (TC)	TC-1	16050		0.881**	0.215	0.314	0.352	0.226	0.377	0.365	0.195	0.207	.715*	0.714*	0.207	0.48	0.659*	0.649*	0.5	0.331	0.345	0.371	0.264	0.372	0.393	0.219	0.498	.629*	0.296	.659*	0.476	0.31	0.166	.620*	0.59	0.256	0.117	0.056	0.465	0.479	-0.002	0.492	-0.073	0.304	0.639*	0.586	0.617*	0.333	0.687*
	TC-2	16051		0.736	0.63	0.542	.632*	0.641	.671*	0.6	0.419	0.591	.763*	0.767**	0.481	0.664*	0.845**	0.702*	.809**	.724*	.772**	.768**	0.498	0.561	0.619	.649*	.654*	.694*	0.544	.785**	0.569	0.627	0.478	.747*	.818**	0.596	0.511	0.415	0.652*	0.56	0.255	0.667*	0.177	0.447	0.673*	0.647*	0.721*	0.451	0.696*
	TC-3	16052		0.755*	0.639*	0.760*	0.763*	0.642	0.797**	0.811**	0.738*	0.676*	0.875**	0.879**	0.731*	0.864**	0.851**	0.856**	0.804**	.742*	.718*	0.575	.769**	.825**	.835**	0.534	.879**	.855**	.759*	.867**	.801**	.773**	.697*	.890**	.789**	0.407	0.633*	0.598	0.860**	0.764*	0.447	0.664*	-0.158	0.721*	0.816**	0.827**	0.845**	0.703*	0.835**
	TC-4	16053		0.574	0.766**	0.834**	0.828**	0.745*	0.915**	0.882**	0.730*	0.825**	0.761*	0.806**	0.824**	0.921**	0.916**	0.704*	0.910**	.885**	.886**	.898**	.888**	.916**	.933**	.837**	.917**	.770**	.804**	.867**	.723*	.879**	.811**	.888**	.942**	.840**	0.765**	0.764*	0.898**	0.687*	0.625	0.802**	0.53	0.809**	0.644*	0.723*	0.820**	0.668*	0.656*
	TC-5	16054		-0.055	0.892**	0.860**	0.889**	0.891**	0.986**	0.904**	0.834*	0.985**	0.927**	0.946**	0.932**	0.909**	0.991**	0.835**	0.976**	.991**	.987**	0.684	.889**	.912**	.918**	.810*	.916**	.830*	.852**	.939**	.844**	.939**	.920**	.950**	.883**	0.441	0.957**	0.952**	0.963**	0.819*	0.871**	0.831*	-0.119	0.812*	0.802*	0.807*	0.863**	0.802*	0.759*
	TC-6	16055		0.258	0.939**	0.870**	0.906**	0.941**	0.959**	0.946**	0.622	0.977**	0.935**	0.960**	0.975**	0.925**	0.931**	0.695*	0.965**	.926**	.957**	.957**	.925**	.946**	.818**	.804**	.917**	0.638	0.611	.924**	.817**	.912**	.850**	.929**	.962**	.943**	0.954**	0.814**	0.909**	0.207	0.191	0.887**	0.061	0.186	0.081	0.146	0.606	0.156	-0.03
Insular Cortex (InsC)	InsC-1	16064		-0.202	0.356	0.603	0.509	0.254	0.786*	0.654	0.503	0.61	0.864*	0.877**	0.687	0.712	0.594	0.727	0.524	0.551	0.502	0.34	0.7	0.782*	.780*	0.538	0.762*	0.63	0.549	0.616	0.74	0.607	0.648	0.743	0.65	0.271	0.556	0.69	0.873*	0.665	0.725	0.848*	0.219	0.674	0.677	0.65	0.645	0.703	0.645
	InsC-2	16065		0.761	0.4	0.632	0.603	0.395	0.675	0.654	0.475	0.474	0.883**	0.894**	0.546	0.759*	0.777*	0.821*	0.675	0.559	0.522	0.374	0.589	0.704	0.717	0.395	0.780*	0.813*	0.572	0.811*	0.771*	0.578	0.494	0.856*	0.711	0.21	0.407	0.446	0.799*	0.767*	0.501	0.713	-0.379	0.616	0.799*	0.783*	0.811*	0.581	0.778*
	InsC-3	16066		0.763*	0.605	0.781**	0.750*	0.56	0.826**	0.818**	0.665	0.681*	0.927**	0.933**	0.754*	0.876**	0.840**	0.883**	0.794**	0.725*	0.699*	0.548	0.779**	0.856**	0.868**	0.56	0.891**	0.874**	0.739*	0.873**	0.863**	0.756*	.697*0	0.914**	0.802**	0.388	0.628	0.639*	0.907**	0.825**	0.546	0.764*	-0.176	0.751*	0.849**	0.850**	0.871**	0.735*	0.842**
	InsC-4	16067		0.389	0.623	0.571	0.58	0.573	0.801*	0.63	0.475	0.788*	0.657	0.703	0.681	0.628	0.762*	0.529	0.752*	0.766*	0.788*	0.761*	0.592	0.612	0.64	0.737*	0.626	0.56	0.558	0.731*	0.553	0.661	0.643	0.69	0.866**	0.657	0.697	0.673	0.688	0.517	0.479	0.784*	-0.07	0.493	0.501	0.495	0.572	0.522	0.526
	InsC-5	16068		0.802*	0.419	0.628	0.596	0.387	0.722*	0.674*	0.406	0.522	0.924**	0.932**	0.556	0.793*	0.818**	0.834**	0.705*	0.594	0.596	0.639	0.627	0.809**	0.774*	0.557	0.845**	0.803**	0.523	0.819**	0.876**	0.58	0.44	0.875**	0.835**	0.544	0.39	0.372	0.873**	0.841**	0.337	0.824**	0.061	0.785*	0.816**	0.805**	0.811**	0.881**	0.801**
	InsC-6	16069		0.752*	0.264	0.469	0.431	0.175	0.574	0.532	0.22	0.372	0.847**	0.854**	0.441	0.622*	0.652*	0.747**	0.542	0.402	0.438	0.498	0.478	0.690*	0.659*	0.507	0.690*	0.687*	0.344	0.681*	0.823**	0.398	0.27	0.715*	0.694*	0.405	0.267	0.268	0.753**	0.698*	0.301	0.807**	0.278	0.592	0.713*	0.680*	0.675*	0.629*	0.655*
Cingulate Cortex (CC)	CC-1	16078		0.981*	0.983**	0.981**	0.983**	0.981**	0.984**	0.981**	0.960**	0.975**	0.942**	0.919**	0.954**	0.981**	0.847*	0.967**	0.918**	0.968**	0.960**	0.646	0.960**	0.979**	0.968**	0.840*	0.984**	0.943**	0.978**	0.874*	0.990**	0.984**	0.936**	0.943**	0.821*	0.273	0.962**	0.907**	0.980**	0.961**	0.847*	0.914**	-0.123	0.952**	0.963**	0.967**	0.937**	0.955**	0.948**
	CC-2	16079		0.372	0.828**	0.977**	0.928**	0.798*	0.939**	0.969**	0.964**	0.872**	0.935**	0.974**	0.966**	0.981**	0.881**	0.926**	0.864**	0.853**	0.804**	0.513	0.981**	0.980**	0.969**	0.686*	0.979**	0.988**	0.967**	0.938**	0.933**	0.936**	0.966**	0.975**	0.797*	0.334	0.901**	0.965**	0.969**	0.911**	0.917**	0.950**	-0.088	0.931**	0.894**	0.949**	0.974**	0.854**	0.878**
	CC-3	16080		0.555	0.820**	0.892**	0.890**	0.776*	0.981**	0.923**	0.823*	0.913**	0.840**	0.884**	0.920**	0.918**	0.883**	0.778**	0.907**	0.913**	0.898**	0.748*	0.884**	0.910**	0.917**	0.762*	0.910**	0.839**	0.870**	0.879**	0.821**	0.918**	0.874**	0.924**	0.908**	0.602	0.866**	0.838**	0.953**	0.751*	0.593	0.820**	-0.176	0.755*	0.733*	0.780**	0.831**	0.729*	0.753*
	CC-4	16081		0.374	0.768*	0.810*	0.799*	0.719	0.984**	0.865**	0.738	0.920**	0.634	0.734*	0.919**	0.823*	0.816*	0.503	0.861**	0.892**	0.909**	0.960**	0.880**	0.902**	0.890**	0.901**	0.819*	0.635	0.771*	0.769*	0.646	0.866**	0.843**	0.798*	0.978**	0.953**	0.839**	0.809*	0.912**	0.461	0.237	0.862**	0.122	0.629	0.413	0.512	0.628	0.575	0.456
	CC-5	16082		0.504	0.710*	0.732*	0.774**	0.654	0.932**	0.802**	0.649	0.840**	0.769**	0.840**	0.793**	0.793**	0.865**	0.669*	0.864**	0.845**	0.859**	0.829**	0.728*	0.786**	0.820**	0.831**	0.789**	0.730*	0.695*	0.841**	0.672*	0.789**	0.701*	0.848**	0.956**	0.712*	0.745*	0.688*	0.891**	0.591	0.398	0.887**	-0.006	0.55	0.6	0.645*	0.736*	0.5	0.586
	CC-6	16083		0.478	0.476	0.612	0.593	0.308	0.835**	0.671*	0.373	0.671*	0.788*	0.829**	0.661	0.705*	0.721*	0.665	0.683*	0.655	0.66	0.611	0.63	0.724*	0.742*	0.691*	0.724*	0.65	0.546	0.705*	0.676*	0.636	0.582	0.770*	0.841**	0.508	0.568	0.599	0.846**	0.588	0.489	0.959**	0.17	0.545	0.615	0.61	0.657	0.573	0.614
perirhinal-ectorhinal cortex (PERCx)	PRh-Ect-1	16087		0.639	0.592	0.553	0.561	0.711	0.556	0.578	0.551	0.495	0.629	0.6	0.468	0.657	0.645	0.631	0.653	0.611	0.633	0.588	0.608	0.581	0.624	0.455	0.642	0.572	0.679	0.607	0.574	0.672	0.738	0.61	0.649	0.548	0.593	0.496	0.544	0.477	-0.053	0.545	0.227	0.558	0.58	0.546	0.578	0.636	0.633
	PRh-Ect-2	16088		0.757	-0.236	-0.234	-0.183	-0.192	-0.182	-0.166	-0.269	-0.297	0.167	0.148	-0.301	-0.068	0.125	0.146	-0.023	-0.189	-0.144	-0.003	-0.231	-0.164	-0.124	-0.128	-0.039	0.097	-0.181	0.132	-0.046	-0.193	-0.282	0.033	0.133	0.016	-0.316	-0.371	-0.114	-0.051	-0.384	0.184	0.51	-0.168	0.142	0.068	0.079	-0.101	0.223
	PRh-Ect-3	16089		0.908*	0.152	0.062	0.185	0.452	0.101	0.106	0.191	0.049	0.32	0.364	-0.026	0.15	0.439	0.261	0.333	0.169	0.234	0.408	-0.042	0.02	-0.023	-0.069	0.15	0.342	0.129	0.43	0.113	0.086	-0.078	0.317	0.434	0.362	-0.071	-0.264	0.077	0.095	-0.37	0.161	-0.2	-0.043	0.254	0.227	0.263	-0.039	0.355
	PRh-Ect-4	16090		0.757*	0.457	0.567	0.567	0.627	0.587	0.595	0.639	0.481	0.674*	0.688*	0.495	0.691*	0.697*	0.675*	0.639*	0.549	0.555	0.571	0.564	.639*	0.603	0.414	.717*	.693*	0.613	.710*	.673*	0.569	0.513	0.718*	0.711*	0.548	0.436	0.358	0.63	0.595	-0.053	0.586	-0.057	0.62	0.621	0.637*	0.651*	0.501	0.649*
	PRh-Ect-5	16091		0.880**	0.687*	0.825**	0.807**	0.724	0.799**	0.836**	0.744	0.651	0.885**	0.907**	0.701*	0.919**	0.917**	0.891**	0.856**	.740*	0.746*	0.748*	0.793*	0.871**	0.819**	0.562	0.932**	0.949**	0.818**	0.939**	0.896**	0.771*	0.664	0.939**	0.909**	0.666	0.587	0.489	0.856**	0.874**	0.109	0.812**	0.004	0.933**	0.875**	0.918**	0.920**	0.916**	0.931**
	PRh-Ect-6	16092		0.811*	0.750*	0.708*	0.805**	0.746	0.761*	0.746*	0.632	0.695*	0.767*	0.850**	0.645	0.749*	0.940**	0.711*	0.894**	.772*	0.811**	0.821**	0.605	0.647	0.671*	0.789*	0.724*	0.858**	0.711*	0.941**	0.624	0.722*	0.576	0.862**	0.953**	0.678*	0.64	0.527	0.722*	0.618	0.308	0.933**	0.629	0.48	0.683*	0.738*	0.844**	0.382	0.709*
Retrosplenial Cortex (RSCx)	RSC-1	16094		0.817*	0.748*	.707*	0.786**	0.826*	0.687*	0.720*	0.668	0.643*	0.826**	0.824**	0.611	0.774**	0.860**	0.819**	0.848**	.770**	0.782**	0.623	0.637*	0.694*	0.700*	0.452	0.766**	0.822**	0.720*	0.845**	0.738*	0.726*	0.605	0.835**	0.736*	0.39	0.616	0.491	0.745*	0.717*	0.361	0.514	-0.298	0.615	0.789**	0.776**	0.805**	0.569	0.771**
	RSC-2	16095		0.938**	0.229	0.405	0.403	0.236	0.381	0.417	0.269	0.192	0.791*	0.778*	0.257	0.54	0.648	0.758*	0.491	0.304	0.31	0.255	0.336	0.452	0.442	0.082	0.561	0.719*	0.372	0.671*	0.616	0.333	0.217	0.663	0.556	0.081	0.131	0.086	0.522	0.592	0.102	0.546	-0.262	0.431	0.752*	0.691*	0.677*	0.465	0.791*
	RSC-3	16096		0.938**	0.893**	0.914**	0.917**	0.935**	0.906**	0.869*	0.834*	0.886**	0.916**	0.914**	0.812*	0.918**	0.927**	0.932**	0.924**	.905**	0.913**	0.895**	0.859*	0.874*	0.846*	0.537	0.907**	0.927**	0.931**	0.910**	0.926**	0.909**	0.903**	0.927**	0.929**	0.909**	0.898**	0.528	0.874*	0.876**	0.069	0.743	-0.194	0.864*	0.913**	0.903**	0.898**	0.71	0.884**
	RSC-4	16097		0.558	0.889**	0.890**	0.890**	0.884*	0.877**	0.875**	0.813*	0.904**	0.918**	0.929**	0.897**	0.884**	0.900**	0.851*	0.907**	.894**	0.874*	0.452	0.855*	0.868*	0.828*	0.407	0.870*	0.879**	0.885**	0.908**	0.881**	0.892**	0.901**	0.937**	0.723	0.22	.906**	0.865*	0.858*	0.825*	0.741	0.566	-0.588	0.820*	0.827*	0.815*	0.828*	0.827*	0.844*
	RSC-5	16098		0.678	0.385	0.6	0.562	0.368	0.736*	0.631	0.461	0.544	0.858**	0.870**	0.578	0.715*	0.719*	0.760*	0.629	0.569	0.543	0.455	0.59	0.704*	0.700*	0.424	0.744*	0.727*	0.54	0.724*	0.744*	0.573	0.51	0.801**	0.751*	0.341	0.436	0.461	0.814**	0.698*	0.44	0.792*	-0.318	0.598	0.734*	0.706*	0.712*	0.609	0.726*
	RSC-6	16099		0.883**	0.409	0.625	0.605	0.369	0.668*	0.654	0.453	0.473	0.946**	0.950**	0.539	0.752*	0.801**	0.867**	0.677*	0.549	0.535	0.424	0.586	0.711*	0.706*	0.356	0.781*	0.836**	0.553	0.816**	0.798*	0.569	0.458	0.859**	0.727*	0.23	0.384	0.378	0.800**	0.759*	0.385	0.697*	-0.353	0.62	0.844**	0.811**	0.817**	0.627	0.842**
Entorhinal Cortex (ERCx)	ER-1	16108		0.951*	0.864**	0.812*	0864**	0.938**	0.861**	0.839**	0.797	0.807*	0.915**	0.899**	0.739*	0.883**	0.915**	0.920**	0.923**	0.883**	0.910**	0.820*	0.766*	0.800*	0.817*	0.676	0.878**	0.920**	0.849**	0.920**	0.839**	0.854**	0.750*	0.914**	0.937**	0.686	.759*	0.639	.829*	.842**	0.488	0.865**	-0.136	.761*	0.918**	0.904**	0.917**	0.768*	0.952**
	ER-2	16109		-0.057	0.294	0.259	0.314	0.764	0.404	0.273	0.282	0.405	0.348	0.358	0.311	0.444	0.426	0.438	0.415	0.379	0.392	0.409	0.281	0.259	0.176	0.269	0.442	0.442	0.795*	0.488	0.318	0.467	0.651	0.451	0.533	0.541	0.509	0.41	0.273	-0.07	-0.047	0.514	0.041	-0.037	0.073	-0.035	0.201	-0.069	0.197
	ER-3	16110		-0.279	0.900**	0.897**	0.913**	0.974**	0.909**	0.906**	0.974**	0.911**	0.883**	0.881**	0.904**	0.916**	0.927**	0.911**	0.919**	0.918**	0.908**	0.899**	0.903**	0.900**	0.881**	0.594	0.922**	0.925**	0.939**	0.943**	0.899**	0.914**	0.919**	0.924**	0.977**	0.178	0.910**	0.875**	0.901**	0.909**	0.817*	0.752	-0.309	0.901**	0.906**	0.911**	0.905**	0.861*	0.881**
	ER-4	16111		0.127	0.672*	0.859**	0.795*	0.624	0.898**	0.877**	0.793*	0.811**	0.928**	0.955**	0.896**	0.909**	0.816**	0.863**	0.781*	0.783*	0.728*	0.491	0.892**	0.928**	0.925**	0.597	0.922**	0.874**	0.824**	0.869**	0.880**	0.838**	0.869**	0.932**	0.750*	0.375	0.798**	0.875**	0.956**	0.829**	0.785*	0.730*	-0.256	0.828**	0.809**	0.833**	0.867**	0.784*	0.781*
	ER-5	16112		0.873*	0.843**	0.768*	0.857**	0.857*	0.831**	0.816**	0.657	0.781*	0.937**	0.959**	0.717*	0.848**	0.974**	0.875**	0.967**	0.885**	0.927**	0.815**	0.700*	0.774*	0.797*	.766*	0.843**	0.900**	0.757*	0.967**	0.803**	0.809**	0.661	0.940**	0.926**	0.55	0.722*	0.611	0.848**	0.771*	0.477	0.802**	0.136	0.639	0.845**	0.836**	0.897**	0.61	0.836**
	ER-6	16113		0.785	0.637	0.830*	0.770*	0.568	0.920**	0.860*	0.764	0.815*	0.933**	0.976**	0.889**	0.882**	0.808*	0.818*	0.753	0.775*	0.717	0.484	0.870*	0.916**	0.904**	0.581	0.905**	0.837*	0.777*	0.842*	0.854*	0.820*	0.838*	0.925**	0.763*	0.337	0.771*	0.845*	0.971**	0.796*	0.749	0.748	-0.343	0.800*	0.779*	0.799*	0.820*	0.797*	0.779*
[truncated: 4 more columns]
